# Supplementary material for: Phylogenetic Analysis of the Genes in D-Ala-D-Lactate Synthesizing Glycopeptide Resistance Operons: The Different Origins of Functional and Regulatory Genes
Source: Antibiotics (Basel). 2024 Jun 21;13(7):573. doi: 10.3390/antibiotics13070573 (PMC11273654; doi:10.3390/antibiotics13070573)
Supplement: Supplementary file 1 [file antibiotics-13-00573-s001.zip]

Archive with 14 entries (14 files):
- FigureS9_Extended tree of vanR-B.pdf
- FigureS8_Extended tree of vanR-M.pdf
- FigureS7_Extended tree of vanR-A.pdf
- FigureS6_Extended tree of vanZ.pdf
- FigureS5_Extended tree of vanY.pdf
- FigureS4_Extended tree of vanW.pdf
- FigureS3_Extended tree of vanX.pdf
- FigureS2_Extended tree of vanH.pdf
- FigureS13_Extended tree of vanS-B.pdf
- FigureS12_Extended tree of vanS-M.pdf
- FigureS11_Extended tree of vanS-A.pdf
- FigureS10_Extended tree of vanR-D.pdf
- FigureS1_Extended tree of vanAB.pdf
- Figure S14_Extended tree of vanS-D.pdf
